# Supplementary material for: Effects of Vine Water Status on Malate Metabolism and γ-Aminobutyric Acid (GABA) Pathway-Related Amino Acids in Marselan (Vitis vinifera L.) Grape Berries
Source: Foods. 2023 Nov 21;12(23):4191. doi: 10.3390/foods12234191 (PMC10706070; doi:10.3390/foods12234191)
Supplement: Supplementary file 1 [file foods-12-04191-s001.zip]

Archive with 1 entries (1 files):
- foods-2674381-supplementary.pdf
